# Supplementary material for: Small Molecule Arranged Thermal Proximity Coaggregation (smarTPCA)—A Novel Approach to Characterize Protein–Protein Interactions in Living Cells by Similar Isothermal Dose–Responses
Source: Int J Mol Sci. 2022 May 17;23(10):5605. doi: 10.3390/ijms23105605 (PMC9147192; doi:10.3390/ijms23105605)
Supplement: Supplementary file 1 [file ijms-23-05605-s001.zip]

Archive with 2 entries (2 files):
- SupplSchemeFiguresTL2022-05-16a.pdf
- SupplTables_and_MainTables_TL2022-03-31.xlsx
